# Supplementary material for: A Multi-Medium Analysis of Human Health Risk of Toxic Elements in Rice-Crayfish System: A Case Study from Middle Reach of Yangtze River, China
Source: Foods. 2022 Apr 16;11(8):1160. doi: 10.3390/foods11081160 (PMC9024938; doi:10.3390/foods11081160)
Supplement: Supplementary file 1 [file foods-11-01160-s001.zip]

Archive with 1 entries (1 files):
- foods-1658552-supplementary.pdf
